# Supplementary material for: A Novel microRNA and transcription factor mediated regulatory network in schizophrenia
Source: BMC Syst Biol. 2010 Feb 15;4:10. doi: 10.1186/1752-0509-4-10 (PMC2834616; doi:10.1186/1752-0509-4-10)
Supplement: Additional file 1 — Brain and non-brain expressed miRNAs. This file lists the brain and non-brain expressed miRNAs. [file 1752-0509-4-10-S1.XLS]

## Sheet: Brain and non-brain miRNAs
Brain expressed miRNAs		Non-brain expressed miRNAs
hsa-let-7a-1		hsa-miR-1-1
hsa-let-7a-2		hsa-miR-1-2
hsa-let-7a-3		hsa-miR-10a
hsa-let-7b		hsa-miR-10b
hsa-let-7c		hsa-miR-122
hsa-let-7d		hsa-miR-133a-1
hsa-let-7e		hsa-miR-133a-2
hsa-let-7f-1		hsa-miR-133b
hsa-let-7f-2		hsa-miR-135b
hsa-let-7i		hsa-miR-141
hsa-miR-100		hsa-miR-142
hsa-miR-103-1		hsa-miR-144
hsa-miR-103-2		hsa-miR-153-1
hsa-miR-105-1		hsa-miR-153-2
hsa-miR-105-2		hsa-miR-154
hsa-miR-107		hsa-miR-155
hsa-miR-124-1		hsa-miR-184
hsa-miR-124-2		hsa-miR-192
hsa-miR-124-3		hsa-miR-194-1
hsa-miR-125a		hsa-miR-194-2
hsa-miR-125b-1		hsa-miR-196b
hsa-miR-125b-2		hsa-miR-200a
hsa-miR-126		hsa-miR-200b
hsa-miR-127		hsa-miR-202
hsa-miR-128-1		hsa-miR-203
hsa-miR-128-2		hsa-miR-205
hsa-miR-129-1		hsa-miR-302a
hsa-miR-129-2		hsa-miR-302b
hsa-miR-130a		hsa-miR-302c
hsa-miR-130b		hsa-miR-302d
hsa-miR-132		hsa-miR-34b
hsa-miR-134		hsa-miR-34c
hsa-miR-138-1		hsa-miR-363
hsa-miR-138-2		hsa-miR-367
hsa-miR-139		hsa-miR-371
hsa-miR-140		hsa-miR-372
hsa-miR-143		hsa-miR-373
hsa-miR-146b		hsa-miR-375
hsa-miR-149		hsa-miR-381
hsa-miR-151		hsa-miR-449a
hsa-miR-152		hsa-miR-449b
hsa-miR-15a		hsa-miR-450a-1
hsa-miR-15b		hsa-miR-450a-2
hsa-miR-16-2		hsa-miR-498
hsa-miR-16-1		hsa-miR-499
hsa-miR-17		hsa-miR-503
hsa-miR-181a-1		hsa-miR-506
hsa-miR-181a-2		hsa-miR-507
hsa-miR-181c		hsa-miR-508
hsa-miR-181d		hsa-miR-509-2
hsa-miR-185		hsa-miR-509-3
hsa-miR-191		hsa-miR-509-1
hsa-miR-204		hsa-miR-510
hsa-miR-20a		hsa-miR-512-1
hsa-miR-21		hsa-miR-512-2
hsa-miR-214		hsa-miR-513a-1
hsa-miR-218-1		hsa-miR-513a-2
hsa-miR-218-2		hsa-miR-514-1
hsa-miR-219-1		hsa-miR-514-2
hsa-miR-219-2		hsa-miR-514-3
hsa-miR-22		hsa-miR-515-1
hsa-miR-221		hsa-miR-515-2
hsa-miR-222		hsa-miR-517a
hsa-miR-23a		hsa-miR-517b
hsa-miR-23b		hsa-miR-517c
hsa-miR-25		hsa-miR-518a-1
hsa-miR-26a-1		hsa-miR-518a-2
hsa-miR-26a-2		hsa-miR-518b
hsa-miR-27a		hsa-miR-518c
hsa-miR-27b		hsa-miR-518d
hsa-miR-28		hsa-miR-518e
hsa-miR-30c-1		hsa-miR-518f
hsa-miR-30c-2		hsa-miR-519b
hsa-miR-323		hsa-miR-519c
hsa-miR-324		hsa-miR-519d
hsa-miR-328		hsa-miR-519e
hsa-miR-329-1		hsa-miR-520a
hsa-miR-329-2		hsa-miR-520b
hsa-miR-330		hsa-miR-520c
hsa-miR-331		hsa-miR-520d
hsa-miR-335		hsa-miR-520e
hsa-miR-338		hsa-miR-520f
hsa-miR-342		hsa-miR-520g
hsa-miR-346		hsa-miR-520h
hsa-miR-34a		hsa-miR-521-2
hsa-miR-361		hsa-miR-521-1
hsa-miR-370		hsa-miR-522
hsa-miR-379		hsa-miR-523
hsa-miR-382		hsa-miR-524
hsa-miR-383		hsa-miR-525
hsa-miR-409		hsa-miR-526a-1
hsa-miR-432		hsa-miR-526a-2
hsa-miR-433		hsa-miR-526b
hsa-miR-451		hsa-miR-527
hsa-miR-485
hsa-miR-489
hsa-miR-491
hsa-miR-494
hsa-miR-495
hsa-miR-93
hsa-miR-95
hsa-miR-96
hsa-miR-98
hsa-miR-99a
hsa-miR-99b
