# Supplementary material for: A Novel microRNA and transcription factor mediated regulatory network in schizophrenia
Source: BMC Syst Biol. 2010 Feb 15;4:10. doi: 10.1186/1752-0509-4-10 (PMC2834616; doi:10.1186/1752-0509-4-10)
Supplement: Additional file 3 — SNPs on TFBS, miRNA sites and miRNA genes. This file includes the potential functional SNPs on TFBS, miRNA sites and miRNA genes. [file 1752-0509-4-10-S3.XLS]

## Sheet: SNPs on TFBS
SNPs on TFBS of 160 SZgenes
Gene	Chr	Gene strand	TFBS	TFBS start (bp)	TFBS end (bp)	SNP ID	SNP pos (bp)	SNP strand	SNP allele
DAOA	chr13	+	V$GATA1_02	104912909	104912923	rs9586856	104912910	+	G/T
IL3	chr5	+	V$TAXCREB_01	131420181	131420196	rs34038343	131420186	+	-/G
TBX1	chr22	+	V$LUN1_01	18121384	18121401	rs41298597	18121386	+	C/G
HTF9C	chr22	-	V$COUP_01	18485011	18485025	rs2904566	18485025	+	A/G
FXYD2	chr11	-	V$MIF1_01	117208168	117208186	rs59892297	117208176	+	C/T
NOS1	chr12	-	V$CREL_01	116288415	116288425	rs59205114	116288419	+	A/G
IL18	chr11	-	V$PAX5_02	111540076	111540104	rs5744228	111540085	-	A/G
IL18	chr11	-	V$MEF2_03	111541763	111541785	rs5744223	111541778	-	C/G
RANBP1	chr22	+	V$FOXO1_02	18483950	18483964	rs61737481	18483953	+	C/T
RANBP1	chr22	+	V$COUP_01	18485011	18485025	rs2904566	18485025	+	A/G
NRGN	chr11	+	V$OCT1_06	124111690	124111704	rs36053597	124111694	+	C/T
NR4A2	chr2	-	V$IRF1_01 / V$IRF2_01	156900829	156900842	rs58654326	156900841	+	A/G
SYNGR1	chr22	+	V$CREBP1CJUN_01	38075362	38075370	rs9611159	38075363	+	C/T
GRM7	chr3	+	V$AHRARNT_01	6877637	6877653	rs62237229	6877653	+	C/T
MARCO	chr2	+	V$SEF1_C	119413249	119413268	rs6744115	119413263	+	G/T
SNPs on TFBS of SZmiRNAs
hsa-miR-212	chr17	-	V$ZIC1_01 / V$ZIC2_01	1904052	1904061	rs34041482	1904055	+	-/C
hsa-miR-92a-1	chr13	+	V$CMYB_01	90797714	90797732	rs2351704	90797717	+	A/T
hsa-miR-92b	chr1	+	V$COMP1_01 / V$RFX1_01 / V$MIF1_01	153431296	153431320	rs6664861	153431301	+	C/G
hsa-miR-9-1	chr1	-	V$LMO2COM_02	154665993	154666002	rs35553566	154665996	+	-/C
hsa-miR-9-3	chr15	+	V$NKX22_01	87708647	87708657	rs57048937	87708655	+	G/T
rs2904566	This SNP is also on the TFBS of promoter of RANBP1
rs2904566	This SNP is also on the TFBS of promoter of HTF9C
GRM7	V$AHRARNT_01		This gene and TFBS are in our FFLs

## Sheet: SNPs on miRNA sites
SNPs on SZmiRNA target sites of the 160SZGenes
miRNA	Target SZGene	miRNA target site: start in UTR	miRNA target site: end in UTR	Target strand	miRNA target site: start on chr	miRNA target site: end on chr	SNP ID	SNP position on chr	SNP strand	SNP allele
hsa-miR-198	BDNF	1759	1766	-	27634775	27634782	rs41282916	27634779	+	A/G
hsa-miR-30e	PIP5K2A	116	123	-	22865943	22865950	rs1053456	22865944	-	C/G
hsa-miR-198	EGF	393	400	+	111152452	111152459	rs3733625	111152453	-	A/G
hsa-miR-206	NR4A2	902	908	-	156890097	156890103	rs34076748	156890103	+	-/GT
hsa-miR-26b	PLXNA2	1180	1187	-	206263391	206263398	rs12031491	206263391	+	G/T
hsa-miR-20b	GRM7	399	405	+	7757491	7757497	rs56173829	7757494	+	A/T
hsa-miR-92a	GCLM	249	255	-	94125425	94125431	rs12094966	94125430	+	C/T
rs3733625	This SNP is in SchizophreniaGene database, but the result is negative.
	This is the only SNP on our miRNA target sites and TFBSs in SchizophreniaGene database
hsa-miR-20b	GRM7	This gene and miRNA are in our FFLs.

## Sheet: SNPs on miRNA genes
SNPs in SZmiRNAs (extending 100bp on both side of pre-miRNA in miRBase)
Gene	Chr	Gene start (bp)	Gene end (bp)	SNP ID	SNP Pos (bp)	SNP strand	SNP allele
hsa-let-7g	3	52277234	52277517	rs12171285	52277301	+	C/T
hsa-let-7g	3	52277234	52277517	rs9631505	52277319	+	C/T
hsa-miR-106b	7	99529452	99529733	rs1569056	99529652	-	C/T
hsa-miR-106b	7	99529452	99529733	rs2307353	99529673	-	A/G
hsa-miR-106b	7	99529452	99529733	rs1527423	99529676	-	C/T
hsa-miR-106b	7	99529452	99529733	rs2307351	99529683	-	C/G
hsa-miR-195	17	6861558	6861844	rs41283391	6861612	+	C/T
hsa-miR-198	3	121597105	121597366	rs57818250	121597339	-	A/G
hsa-miR-198	3	121597105	121597366	rs1700	121597327	-	A/G
hsa-miR-206	6	52117006	52117291	rs17578796	52117256	+	C/T
hsa-miR-24-1	9	96888024	96888291	rs1045275	96888237	+	C/G
hsa-miR-29b-2	1	206042311	206042591	rs56075814	206042572	+	C/T
hsa-miR-30b	8	135881845	135882132	rs41272391	135882058	+	G/T
hsa-miR-30e	1	40992514	40992805	rs41268091	40992741	+	G/T
hsa-miR-30e	1	40992514	40992805	rs12403977	40992763	+	C/G
hsa-miR-7-2	15	86955960	86956269	rs7170666	86955970	+	A/G
hsa-miR-7-2	15	86955960	86956269	rs41276928	86956018	+	C/T
hsa-miR-7-2	15	86955960	86956269	rs41276930	86956077	+	C/T
hsa-miR-7-3	19	4721582	4721891	rs34288325	4721871	+	-/T
hsa-miR-92a-1	13	90801469	90801746	rs9589207	90801590	+	A/G
hsa-miR-92b	1	153431492	153431787	rs12759620	153431668	+	C/G
hsa-miR-9-2	5	87998327	87998613	rs41265488	87998503	+	A/T
